# Supplementary material for: A plant RNA virus inhibits NPR1 sumoylation and subverts NPR1-mediated plant immunity
Source: Nat Commun. 2023 Jun 16;14:3580. doi: 10.1038/s41467-023-39254-2 (PMC10275998; doi:10.1038/s41467-023-39254-2)
Supplement: Supplementary file 4 — Source data [file 41467_2023_39254_MOESM4_ESM.zip]

Archive with 4 entries (4 files):
- Anti-CP.pdf
- Anti-NIb.pdf
- anti-NPR1.pdf
- Source Data.xlsx
