# Supplementary material for: A plant RNA virus inhibits NPR1 sumoylation and subverts NPR1-mediated plant immunity
Source: Nat Commun. 2023 Jun 16;14:3580. doi: 10.1038/s41467-023-39254-2 (PMC10275998; doi:10.1038/s41467-023-39254-2)
Supplement: Supplementary file 4 — Source data [file 41467_2023_39254_MOESM4_ESM.zip › Source Data.xlsx]

## Sheet: Fig. 1
Panel c
Panel d

## Sheet: Fig. 2
Panel b
	Mock				TuMV-GFP
	WT	npr1-0	npr1-1	npr1-6	WT	npr1-0	npr1-1	npr1-6
Repeat_1	0.000732716	0.000719738	0.000636627	0.000459731	0.162353	0.411728	0.353269	0.346704
Repeat_2	0.000713234	0.000944049	0.000546115	0.000586983	0.173483	0.444754	0.468911	0.482882
Repeat_3	0.00023531	0.0015073	0.000847955	0.000482569	0.258117	0.425171	0.535552	0.371038
Repeat_4	0.000619064	0.000748851	0.000893204	0.000458814	0.218669	0.397207	0.538112	0.364677
Repeat_5	0.000484739	0.000641205	0.00125352	0.000721239	0.267897	0.416768	0.466337	0.363793
Average	0.000557013	0.000912228	0.000835485	0.000541867	0.216104	0.419126	0.472436	0.385819
S.D.	0.000183218	0.000313789	0.00024557	0.000101361	0.0428018	0.0157104	0.0671523	0.0491973
T-test (Two-tailed)		vs WT of mock	vs WT of mock	vs WT of mock	vs WT of mock	vs WT of TuMV	vs WT of TuMV	vs WT of TuMV
P value		0.0863017	0.106614	0.888553	8.04679e-06	2.00229e-05	0.000200886	0.000817228
T-test (Two-tailed)							vs npr1-0 of TuMV	vs npr1-0 of TuMV
P value							0.160688	0.233139
Panel c
	Mock				TuMV-GFP
	WT	npr1-0	npr1-1	npr1-6	WT	npr1-0	npr1-1	npr1-6
Repeat_1	5.68781e-07	3.37502e-07	3.20928e-07	2.99081e-07	0.753352	2.34443	2.28416	1.44267
Repeat_2	1.03963e-06	1.07729e-06	3.03601e-07	4.97213e-07	1.4035	1.81709	2.07624	2.08377
Repeat_3	6.7425e-07	1.77791e-06	1.77038e-06	3.51062e-06	0.855808	1.52177	2.14705	2.05364
Repeat_4	4.70845e-07	4.71599e-06	6.34323e-07	5.28853e-07	1.04038	1.4954	2.08754	1.96399
Repeat_5	6.01175e-07	3.9777e-07	4.80639e-07	4.00783e-07	0.946964	2.28115	1.71312	1.35603
Average	6.70936e-07	1.66129e-06	7.01974e-07	1.04731e-06	1	1.89197	2.06162	1.78002
S.D.	1.95592e-07	1.6146e-06	5.47531e-07	1.23427e-06	0.223105	0.362244	0.189294	0.314499
T-test (Two-tailed)		vs WT of mock	vs WT of mock	vs WT of mock	vs WT of mock	vs WT of TuMV	vs WT of TuMV	vs WT of TuMV
P value		0.25798	0.917603	0.563616	1.90789e-05	0.00302451	8.74753e-05	0.00370584
T-test (Two-tailed)							vs npr1-0 of TuMV	vs npr1-0 of TuMV
P value							0.430515	0.653144
Panel d
	Mock				TuMV-GFP
	WT	npr1-0	npr1-1	npr1-6	WT	npr1-0	npr1-1	npr1-6
Repeat_1	0.15152	0.164049	0.185266	0.161076	1.04076	1.54583	1.69395	2.13582
Repeat_2	0.168616	0.178583	0.154527	0.167658	0.90294	1.70398	2.0431	1.8766
Repeat_3	0.168059	0.149683	0.153358	0.167858	1.12011	1.92616	1.95623	1.36235
Repeat_4	0.169729	0.168059	0.168059	0.182092	1.05079	2.31958	2.54343	2.20849
Repeat_5	0.172068	0.185099	0.191781	0.161711	0.885399	2.55513	2.2458	1.54917
Average	0.165998	0.169095	0.170598	0.168079	1	2.01013	2.0965	1.82648
S.D.	0.00736852	0.0122435	0.0156575	0.00756541	0.0907985	0.3766	0.285171	0.327552
T-test (Two-tailed)		vs WT of mock	vs WT of mock	vs WT of mock	vs WT of mock	vs WT of TuMV	vs WT of TuMV	vs WT of TuMV
P value		0.67622	0.609441	0.703884	8.1433e-08	0.000807431	8.16752e-05	0.00125096
T-test (Two-tailed)							vs npr1-0 of TuMV	vs npr1-0 of TuMV
P value							0.724094	0.482807
Panel e
	WT	npr1-0	npr1-1	npr1-6
Repeat_1	0.215144	0.128122	0.174066	0.144907
Repeat_2	0.255928	0.169948	0.133417	0.198735
Repeat_3	0.184595	0.132101	0.156793	0.211938
Repeat_4	0.126008	0.256813	0.178045	0.264745
Repeat_5	0.0696396	0.244271	0.273899	0.402705
Average	0.170263	0.186251	0.183244	0.244606
S.D.	0.0657902	0.0546302	0.047983	0.0877634
T-test (Two-tailed)		vs WT of mock	vs WT of mock	vs WT of mock
P value		0.718178	0.758018	0.21226
T-test (Two-tailed)			vs npr1-0 of TuMV	vs npr1-0 of TuMV
P value			0.936117	0.291624
Panel f
	Mock				TuMV-GFP
	WT	npr1-0	npr1-1	npr1-6	WT	npr1-0	npr1-1	npr1-6
Repeat_1	0.90775	0.0989247	0.0903226	0.0111366	5.37634	1.5586	2.66774	2.47479
Repeat_2	1.53292	0.113978	0.0790323	0.035472	10.3978	1.38978	1.20215	0.882676
Repeat_3	0.559331	0.168817	0.0140645	0.036022	8.15054	0.821505	0.607527	0.194684
Average	1	0.12724	0.0611398	0.0275435	7.97491	1.25663	1.49247	1.18405
S.D.	0.402783	0.0300349	0.0336048	0.0116036	2.05378	0.315305	0.86577	0.954933
T-test (Two-tailed)		vs WT of mock	vs WT of mock	vs WT of mock	vs WT of mock	vs WT of TuMV	vs WT of TuMV	vs WT of TuMV
P value		0.0378107	0.030357	0.0269534	0.00921866	0.0102408	0.0146935	0.0132616

## Sheet: Fig. 3
Panel a
	+FLAG-4×Myc-SUMO1	+FLAG-4×Myc-NIb	+FLAG-4×Myc-NIbsim2
Repeat_1	15.8823	10.1702	13.8149
Repeat_2	14.7677	9.75228	13.3159
Repeat_3	12.8466	11.4798	13.5419
Repeat_4	15.6315	11.2848	11.7944
Repeat_5	16.7182	10.6096	11.652
Average	15.1693	10.6593	12.8238
S.D.	1.31736	0.652507	0.91356
T-test (One-tailed)		vs +FLAG-4×Myc-SUMO1	vs +FLAG-4×Myc-SUMO1
P value		0.000278384	0.0191129
Panel f
	Mock					TuMV-mCherry
	WT	35S::NPR1-GFP-3	35S::NPR1-GFP-4	35S::sim3-GFP-1	35S:npr1sim3	WT	35S::NPR1-GFP-3	35S::NPR1-GFP-4	35S::sim3-GFP-1	35S:npr1sim3
Repeat_1	7.56325e-06	6.54779e-06	6.73083e-06	8.11819e-06	6.23863e-07	0.77694	1.02501	1.10976	1.22854	1.25877
Repeat_2	2.95147e-06	1.18907e-06	2.83698e-06	2.01795e-06	1.1044e-06	1.14607	0.935139	1.24694	0.92016	1.31527
Repeat_3	7.32696e-07	2.32398e-06	7.29494e-06	5.64543e-06	4.87345e-06	1.07699	1.26757	1.12803	0.957082	1.07665
Average	3.74914e-06	3.35361e-06	5.62092e-06	5.26052e-06	2.20057e-06	1	1.07591	1.16158	1.03526	1.21689
S.D.	2.84503e-06	2.30566e-06	1.98196e-06	2.50524e-06	1.90016e-06	0.160228	0.140404	0.0608196	0.1375	0.101814
T-test (Two-tailed)		vs WT of mock	vs WT of mock	vs WT of mock	vs WT of mock	vs WT of mock	vs WT of TuMV	vs WT of TuMV	vs WT of TuMV	vs WT of TuMV
P value		0.885993	0.487746	0.602976	0.55692	0.000909433	0.640826	0.253299	0.824888	0.181451
Panel g
	Mock					TuMV-mCherry
	WT	35S::NPR1-GFP-3	35S::NPR1-GFP-4	35S::sim3-GFP-1	35S:npr1sim3	WT	35S::NPR1-GFP-3	35S::NPR1-GFP-4	35S::sim3-GFP-1	35S:npr1sim3
Repeat_1	0.00183606	0.00621812	0.000372108	0.00181158	0.00119124	0.716553	1.04533	0.65731	0.947407	0.587906
Repeat_2	0.00186306	0.00246032	0.0170142	0.0048472	0.0091803	1.19442	0.665878	0.765025	0.984128	0.722428
Repeat_3	0.00150557	0.00337835	0.0024236	0.00678241	0.00521441	1.08903	0.898445	0.922926	0.671998	0.667224
Average	0.0017349	0.00401893	0.00660329	0.00448039	0.00519532	1	0.869885	0.781754	0.867844	0.659186
S.D.	0.000162533	0.00159959	0.00740908	0.00204584	0.00326155	0.204993	0.156222	0.109081	0.139293	0.0552117
T-test (Two-tailed)		vs WT of mock	vs WT of mock	vs WT of mock	vs WT of mock	vs WT of mock	vs WT of TuMV	vs WT of TuMV	vs WT of TuMV	vs WT of TuMV
P value		0.114931	0.405459	0.131462	0.208348	0.00233002	0.514703	0.254534	0.492751	0.0856982
Panel c
Panel f

## Sheet: Fig. 4
Panel b
Panel b	NIb+NPR1	NIb+sim3	NIb+S11/15A	NIb+S11/15D	NIb+sim3|S11/15A	NIb+sim3|S11/15D
Repeat_1	9.78031	3.54037	5.45716	8.64824	3.4647	6.65485
Repeat_2	8.73391	2.70144	9.53696	11.6476	3.07131	4.78078
Repeat_3	8.7507	3.64193	6.9309	13.3397	2.81109	6.04147
Repeat_4	10.5113	3.33645	6.857	12.4631	4.35267	5.60083
Repeat_5	12.1203	3.21895	5.96188	8.61096	3.77446	5.09865
Average	9.9793	3.28783	6.94878	10.9419	3.49485	5.63532
S.D.	1.26229	0.328672	1.40757	1.96244	0.540712	0.666907
T-test (One-tailed)		vs NIb+NPR1	vs NIb+NPR1	vs NIb+NPR1	vs NIb+NPR1	vs NIb+NPR1
P value		7.00552e-06	0.0125035	0.433227	1.29875e-05	0.000294114
Panel e
	Mock							TuMV-GFP
	WT	35S::S11/15D-3	35S::S11/15D-6	35S::sim3|S11/15D-2	35S::sim3|S11/15D-20	35S::sim3|S11/15A-1	35S::sim3|S11/15A-4	WT	35S::S11/15D-3	35S::S11/15D-6	35S::sim3|S11/15D-2	35S::sim3|S11/15D-20	35S::sim3|S11/15A-1	35S::sim3|S11/15A-4
Repeat_1	0.00132249	0.000621417	0.000115813	0.000194082	0.00110619	0.000743622	0.000776381	0.425399	0.00282247	0.0171605	0.0347409	0.0564486	0.480966	0.330905
Repeat_2	0.00152673	0.000586005	0.000269474	0.000178172	0.000789644	0.00112341	0.00119716	0.406121	0.00337207	0.0108399	0.143513	0.0603991	0.321263	0.401039
Repeat_3	0.00202238	0.000392358	0.00397153	0.00492773	0.00079419	0.000714491	0.00299879	0.43988	0.0428686	0.0134024	0.045521	0.0658825	0.349012	0.375312
Repeat_4	0.00180833	0.000578877	0.0018625	0.00045979	0.00289476	0.00364278	0.000298931	0.519808	0.00372118	0.00999475	0.0827696	0.0930771	0.431994	0.353538
Repeat_5	0.00207233	0.0029899	0.000629599	0.000163395	0.000975578	8.34652e-06	0.000359398	0.417437	0.0133461	0.0121331	0.0779194	0.0465313	0.595516	0.442005
Average	0.00175045	0.00103371	0.00136978	0.00118463	0.00131207	0.00124653	0.00112613	0.441729	0.0132261	0.0127061	0.0768927	0.0644677	0.43575	0.38056
S.D.	0.000287785	0.000981356	0.00143825	0.00187474	0.000800207	0.0012511	0.000990593	0.0405575	0.0153256	0.00250954	0.0380388	0.0156401	0.0981985	0.0385182
T-test (Two-tailed)		vs WT of mock	vs WT of mock	vs WT of mock	vs WT of mock	vs WT of mock	vs WT of mock	vs WT of mock	vs WT of TuMV	vs WT of TuMV	vs WT of TuMV	vs WT of TuMV	vs WT of TuMV	vs WT of TuMV
P value		0.198591	0.617767	0.567246	0.332691	0.455031	0.26065	2.14699e-08	4.46772e-08	2.65787e-08	1.08156e-06	1.23671e-07	0.913165	0.0601828

## Sheet: Fig. 6
Panel d
Panel e

## Sheet: Supplementary Fig.  2
Panel a
Panel c

## Sheet: Supplementary Fig.  3
Panel a
Panel b

## Sheet: Supplementary Fig.  4
Panel g-i

## Sheet: Supplementary Fig.  5
Panel c
Panel d
Panel e
Panel f

## Sheet: Supplementary Fig.  6
Panel a
Panel b
Panel c
Panel d

[truncated: 13 more sheets: Supplementary Fig.  7, Supplementary Fig.  8, Supplementary Fig.  9, Supplementary Fig.  10, Supplementary Fig.  11, Supplementary Fig.  12, Supplementary Fig.  13, Supplementary Fig.   14, Supplementary Fig.   15, Supplementary Fig.  16, Supplementary Fig.  17, Supplementary Fig.  18, Supplementary Fig. 19]
